# Supplementary material for: Spray-Flame Synthesis (SFS) and Characterization of Li1.3Al0.3−xYxTi1.7(PO4)3 [LA(Y)TP] Solid Electrolytes
Source: Nanomaterials (Basel). 2024 Dec 29;15(1):42. doi: 10.3390/nano15010042 (PMC11723016; doi:10.3390/nano15010042)
Supplement: Supplementary file 1 [file nanomaterials-15-00042-s001.zip]

Archive with 1 entries (1 files):
- nanomaterials-3363464-supplementary.pdf
